# Supplementary material for: A Genome-Wide Association Study Reveals a Rich Genetic Architecture of Flour Color-Related Traits in Bread Wheat
Source: Front Plant Sci. 2018 Aug 3;9:1136. doi: 10.3389/fpls.2018.01136 (PMC6085589; doi:10.3389/fpls.2018.01136)
Supplement: Supplementary file 5 [file Table_5.XLSX]

## Sheet: Table S5
Table S5 The physical positions of known genes influencing flour color-related traits
Gene	Enzyme	GenBank No.	Chromosome	Physical position (bp)	e-value
Terpenoid backbone biosynthesis
FPPS2	Farnesyl pyrophosphate synthase 2	JX235715	1A	544198065-544198296	1e-114
			1B	614523639-614523871	2e-97
			1D	449470219-449470449	5e-104
GGPPS	Geranylgeranyl pyrophosphate synthase	BT009461	2A	150487524-150488172	0
			2B	209826986-209827634	0
			2D	150919553-150920202	0
IPPS	Isopentenyl pyrophosphate isomerase	EU783965	2A	199796077-199796333	1e-127
			2B	243081000-243081256	5e-126
			2D	187126553-187126809	2e-124
MK	Mevalonate kinase	AFV51837	2A	777287545-777287970	0
			2B	779855852-779856277	0
			2D	650861798-650862223	0
GGT I β-subunit	Geranylgeranyl transferase I β-subunit	JV988976	3A	46833340-46833629	9e-110
			3B	57755449-57755733	4e-138
			3D	36012047-36012340	2e-106
FPPS1	Farnesyl pyrophosphate synthase 1	JX235712	3A	475732797-475732995	2e-98
			3B	456576774-456576993	2e-108
			3D	356860507-356860710	3e-96
DXR	1-deoxy-D-xylulose 5-phosphate reductoisomerase	EMS62178	7A	26843950-26844135	0
			4A	709122545-709122730	0
			7D	26522134-26521949	0
GGT II β-subunit	Geranylgeranyl transferase II β-subunit	BT009458	7A	230227811-230228052	2e-122
			7B	183279813-183280055	2e-107
			7D	217424298-217424531	4e-95
GGT I α-subunit	Geranylgeranyl transferase I α-subunit	JP222619	7A	659299836-659300089	1e-106
			7B	626032626-626032879	5e-115
			7D	570598718-570598971	2e-123
Carotenoid biosynthesis
CRTISO	Carotenoid isomerase	EMS60250	1A	53618022-53618177	0
			1B	90668174-90668329	0
			1D	55658296-55658446	0
CYP97C1	Carotenoid ε-ring hydroxylase	BE499228	1A	369053993-369054267	1e-137
			1B	397797071-397797346	5e-101
			1D	296278211-296278482	6e-100
ZDS	Zeta-carotene desaturase	HQ703016	2A	321150202-321156946	0
			2B	273054592-273057614	0
ZDS	Zeta-carotene desaturase	HQ703016	2D	234146705-234149735	0
VDE	Violaxanthin deepoxidase	AAK38177	2A	468498467-468498981	0
			2B	416875016-416875530	0
			2D	350797027-350797541	0
ZEP	Zeaxanthin epoxidase	AF384103	2A	542648340-542654474	0
			2B	478901238-478905854	6e-129
			2D	404388773-404392414	3e-151
BCH1	Carotenoid β-ring hydroxylase 1	JX171670	2A	649619384-649621395	0
			2B	592528785-592530723	0
			2D	503582764-503584748	0
NXS	Neoxanthin synthase	CJ658959	3A	23831227-23831670	0
			3B	19261323-19261720	4e-118
			3D	13305971-13306406	4e-148
LYCE	Lycopene ε-cyclase	EU649785	3A	370233641-370238292	0
			3B	376037117-376039957	0
			3D	283319109-283321953	0
PDS	Phytoene desaturase	FJ517553	4A	3134962-3138294	2e-135
			4B	586577079-586580369	7e-130
			4D	468264272-468267228	2e-104
NCED1	9-cis-epoxycarotenoid dioxygenase 1	JQ772528	5A	27516024-27517867	0
			5B	29337446-29339290	0
			5D	38723823-38725670	0
ZISO	Cis-zeta-carotene isomerase	CV770956	5A	30419884-30421657	0
			5B	36761350-36762789	0
			5D	42045781-42047579	0
NCED2	9-cis-epoxycarotenoid dioxygenase 2	JX183986	5A	572021504-572023279	0
			5B	553725094-553726881	0
			5D	453238775-453240562	0
BCH2	Carotenoid β-ring hydroxylase 2	JX171673	5A	662751529-662753235	0
			4B	608624963-608625486	0
			4D	480814802-480815832	0
LYCB	Lycopene β-cyclase	JN622196	6A	181894203-181895672	0
			6B	239283250-239284710	0
			6D	139308166-139309620	0
NCED4	9-cis-epoxycarotenoid dioxygenase 4	KP099105	6A	498528933-498530819	0
			6B	536814633-536816531	0
			6D	355857551-355859437	0
CYP97A3	Carotenoid β-ring hydroxylase	JP922105	6A	611328401-611328789	0
			6B	708709607-708709833	2e-108
			6D	464761823-464762202	2e-118
PSY1	Phytoene synthase 1	EF600063	7A	729328109-729323941	0
			7B	739105007-739107002	0
			7D	636721676-636723811	0
Carotenoid degradation
CYP711A1	Cytoome P450-type monooxygenase CYP711A1	CA742365	1A	369050359-369050630	6e-135
			1B	397793280-397793551	1e-131
			1D	296274576-296274847	1e-126
REP	Rab escort protein	BT009462	3A	217983880-217984099	5e-105
			3B	254876093-254876378	9e-147
			3D	177365081-177365365	7e-138
CCD8	Carotene (13,14) cleavage dioxygenase	BQ788859	3A	46457287-46457581	2e-145
			3B	56452688-56452982	4e-152
			3D	379489498-379489792	9e-134
CCD7	Carotene (9,10) cleavage dioxygenase	BM137947	3B	586050254-586050643	0
CCD1	Carotenoid cleavage dioxygenase 1	KU975445	5A	2259631-2259887	1e-130
			5B	3918132-3918388	3e-107
			5D	1948943-1949199	2e-105
AO2	Aldehyde oxidase 2	EMT26363	5A	612713646-612714854	0
			5B	605165412-605166620	0
			5D	490600909-490602117	0
ABA2	Short-chain alcohol dehydrogenase	AK334048	5A	644134112-644135215	0
			5B	649402209-649403338	0
			5D	516816892-516817996	0
AO3	Aldehyde oxidase 3	EMS49052	7A	696746974-696747124	0
			7B	687543334-687543470	0
			7D	604930063-604930211	0
CAT3	Catalase 3	AKP21078	7A	723597268-723597963	0
			7B	730113543-730114238	0
Other related genes
PPO1	Polyphenol oxidase 1	EF070147	2A	712187200-712188721	0
			2B	689142232-689143301	0
			2D	572952262-572954333	0
LOX1	Lipoxygenase 1	HQ913602	4A	584694417-584695202	0
			4B	27395599-27396384	0
			4D	15871535-15872320	0
LOX2	Lipoxygenase 2	GU167921	5A	575706041-575708873	0
			5B	560441442-560444691	0
			5D	458095684-458097667	0
Pinb	Puroindoline b	AJ302100	5D	3031551-3032419	0
POD	Peroxidase	EU725470	7A	646509653-646510291	0
			7B	610696643-610697336	0
			7D	561711506-561712193	0
